# Supplementary material for: Superfast Gelation of Spider Silk-Based Artificial Silk Protein
Source: Gels. 2024 Jan 17;10(1):69. doi: 10.3390/gels10010069 (PMC10815891; doi:10.3390/gels10010069)
Supplement: Supplementary file 1 [file gels-10-00069-s001.zip]

Archive with 1 entries (1 files):
- gels-2756991-supplementary.pdf
